# Supplementary material for: Effect of Stocking Density on Behavioural and Physiological Traits of Laying Hens
Source: Animals (Basel). 2025 Feb 19;15(4):604. doi: 10.3390/ani15040604 (PMC11852137; doi:10.3390/ani15040604)
Supplement: Supplementary file 1 [file animals-15-00604-s001.zip]

Archive with 1 entries (1 files):
- animals-3310859-supplementary.pdf
